# Supplementary material for: A nanonewton force sensor using a U-shape tapered microfiber interferometer
Source: Sci Adv. 2024 May 29;10(22):eadk8357. doi: 10.1126/sciadv.adk8357 (PMC11135392; doi:10.1126/sciadv.adk8357)
Supplement: Supplementary file 2 — Movie S1 [file sciadv.adk8357_movie_s1.zip]

Archive with 1 entries (1 files):
- adk8357_Movie_S1.mp4
